# Supplementary material for: Hyperpolarizabilities of Push–Pull Chromophores in Solution: Interplay between Electronic and Vibrational Contributions
Source: Molecules. 2022 Dec 9;27(24):8738. doi: 10.3390/molecules27248738 (PMC9783928; doi:10.3390/molecules27248738)
Supplement: Supplementary file 1 [file molecules-27-08738-s001.zip]

Archive with 1 entries (1 files):
- molecules-2055769-supplementary.pdf
